# Supplementary material for: The RING-Finger Protein NbRFP1 Contributes to Regulating the Host Hypersensitive Response Induced by Oat Dwarf Virus RepA
Source: Int J Mol Sci. 2023 Apr 22;24(9):7697. doi: 10.3390/ijms24097697 (PMC10178201; doi:10.3390/ijms24097697)
Supplement: Supplementary file 1 [file ijms-24-07697-s001.zip]

Archive with 1 entries (1 files):
- Supplementary files and figures.pdf
